# Supplementary material for: Construction of millimeter-scale vascularized engineered myocardial tissue using a mixed gel
Source: Regen Biomater. 2023 Dec 29;11:rbad117. doi: 10.1093/rb/rbad117 (PMC10786677; doi:10.1093/rb/rbad117)
Supplement: rbad117_Supplementary_Data [file rbad117_supplementary_data.zip]

Archive with 2 entries (2 files):
- Supplementary Information file(FINAL version).docx
- Supplementary Information Movie S1-S4 (FINAL version).mp4
